# Supplementary material for: Arbuscular mycorrhizal fungi increase crop yields by improving biomass under rainfed condition: a meta-analysis
Source: PeerJ. 2022 Feb 1;10:e12861. doi: 10.7717/peerj.12861 (PMC8815364; doi:10.7717/peerj.12861)
Supplement: Supplemental Information 4 [file peerj-10-12861-s004.xlsx]

## Sheet: data table
Ref	Source	country	AMF genus	Climate	No. of observation	Yield	Biomass
1	Mohammadzadeh et al.(2020)	Iran	Funneliformis;Rhizophagus	semi-arid	20
2	Lopes et al.(2020)	Portugal	Rhizophagus	semi-arid	6		*
3	Saadat et al(2020)	Iran	Funneliformis;Rhizophagus	semi-arid	30		*
4	Rezaie et al.(2020)	Iran	Glomus	semi-arid	7	*
5	Amirnia et al(2019)	Iran	Glomus	semi-arid	8	*	*
6	Sharma et al.(2019)	India	-	semi-arid	16	*	*
7	Pirzad et al.(2018)	Iran	Funneliformis;Rhizophagus	semi-arid	2		*
8	Zhu et al.(2016)	China	Acaulospora；Glomus	arid	16	*	*
9	ESPIDKAR, Z. et sl.(2017)	Iran	Glomus	semi-arid	140	*	*
10	Erman et al.(2011)	Turkey	Glomus	Mediterranean Sea	88	*	*
11	SURI et al.(2013)	India	Glomus	semi-arid	36	*	*
12	Behnaz et al.(2019)	Iran	Funneliformis;Rhizophagus	semi-arid	28	*
13	SINGH et al.(2010)	Kashmir	-	semi-arid	4	*
14	Pellegrino et al.(2013)	Italy	Funneliformis;Rhizophagus	Mediterranean Sea	40	*	*
15	Franco et al.(2013)	Mexico	Glomus	semi-arid	26	*
16	Zhang et al.(2012)	Canada	Glomus	semi-arid	8	*	*
17	Laranjeira et al.(2021)	Portugal	Rhizophagus; Funneliformis; Claroideoglomus	Mediterranean Sea	12	*	*
18	KUMAR et al.(2020)	India	-	semi-arid	5	*	*
19	Nemeskéri et al.(2019)	Hungary	-	Mediterranean Sea	8	*
20	Horvath KZ et al.(2020)	Hungary	-	Mediterranean Sea	4
21	Duan et al.(2021)	China	Funneliformis	arid	42	*	*

## Sheet: the original data
No.	crop name	crop species	crop functional group	effect size*																			literature source
				yield	seed number per plant	pod/fruit number per plant	seed number per spike	thousand seed weight	shoot biomass	root biomass	proline	chlorophyll	shoot nitrogen concentration	leaf nitrogen concentration	shoot phosphorus concentration	leaf phosphorus concentration	seed phosphorus uptake	seed phosphorus concentration	seed nitrogen uptake	seed nitrogen concentration	harvest index	Root colonization
1	Spring wheat	grain	Non-N-fixing	0.539028					0.5143													0.1322	Zhu, Y., Lv, G.-C., Chen, Y.-L., Gong, X.-F., Peng, Y.-N., Wang, Z.-Y., … Xiong, Y.-C. (2017). Inoculation of arbuscular mycorrhizal fungi with plastic mulching in rainfed wheat: A promising farming strategy. Field Crops Research, 204, 229–241. doi:10.1016/j.fcr.2016.11.005
2	Spring wheat	grain	Non-N-fixing	0.337281					0.3965													0.2627	Zhu, Y., Lv, G.-C., Chen, Y.-L., Gong, X.-F., Peng, Y.-N., Wang, Z.-Y., … Xiong, Y.-C. (2017). Inoculation of arbuscular mycorrhizal fungi with plastic mulching in rainfed wheat: A promising farming strategy. Field Crops Research, 204, 229–241. doi:10.1016/j.fcr.2016.11.006
3	Spring wheat	grain	Non-N-fixing	0.280486					0.3344													0.2533	Zhu, Y., Lv, G.-C., Chen, Y.-L., Gong, X.-F., Peng, Y.-N., Wang, Z.-Y., … Xiong, Y.-C. (2017). Inoculation of arbuscular mycorrhizal fungi with plastic mulching in rainfed wheat: A promising farming strategy. Field Crops Research, 204, 229–241. doi:10.1016/j.fcr.2016.11.007
4	Spring wheat	grain	Non-N-fixing	0.35437					0.3811													0.2169	Zhu, Y., Lv, G.-C., Chen, Y.-L., Gong, X.-F., Peng, Y.-N., Wang, Z.-Y., … Xiong, Y.-C. (2017). Inoculation of arbuscular mycorrhizal fungi with plastic mulching in rainfed wheat: A promising farming strategy. Field Crops Research, 204, 229–241. doi:10.1016/j.fcr.2016.11.008
5	Spring wheat	grain	Non-N-fixing	0.255135					0.249													0.314	Zhu, Y., Lv, G.-C., Chen, Y.-L., Gong, X.-F., Peng, Y.-N., Wang, Z.-Y., … Xiong, Y.-C. (2017). Inoculation of arbuscular mycorrhizal fungi with plastic mulching in rainfed wheat: A promising farming strategy. Field Crops Research, 204, 229–241. doi:10.1016/j.fcr.2016.11.009
6	Spring wheat	grain	Non-N-fixing	0.26886					0.2184													0.131	Zhu, Y., Lv, G.-C., Chen, Y.-L., Gong, X.-F., Peng, Y.-N., Wang, Z.-Y., … Xiong, Y.-C. (2017). Inoculation of arbuscular mycorrhizal fungi with plastic mulching in rainfed wheat: A promising farming strategy. Field Crops Research, 204, 229–241. doi:10.1016/j.fcr.2016.11.010
7	Spring wheat	grain	Non-N-fixing	0.26731					0.2321													0.2207	Zhu, Y., Lv, G.-C., Chen, Y.-L., Gong, X.-F., Peng, Y.-N., Wang, Z.-Y., … Xiong, Y.-C. (2017). Inoculation of arbuscular mycorrhizal fungi with plastic mulching in rainfed wheat: A promising farming strategy. Field Crops Research, 204, 229–241. doi:10.1016/j.fcr.2016.11.011
8	Spring wheat	grain	Non-N-fixing	0.172682					0.1386													0.2005	Zhu, Y., Lv, G.-C., Chen, Y.-L., Gong, X.-F., Peng, Y.-N., Wang, Z.-Y., … Xiong, Y.-C. (2017). Inoculation of arbuscular mycorrhizal fungi with plastic mulching in rainfed wheat: A promising farming strategy. Field Crops Research, 204, 229–241. doi:10.1016/j.fcr.2016.11.012
9	spring wheat	grain	Non-N-fixing	0.255182			0.190192		0.182321									0.0837699					Zhang, B. B., Liu, W. Z., Chang, S. X., & Anyia, A. O. (2012). Phosphorus Fertilization and Fungal Inoculations Affected the Physiology, Phosphorus Uptake and Growth of Spring Wheat Under Rainfed Conditions on the Canadian Prairies. Journal of Agronomy and Crop Science, 199(2), 85–93. doi:10.1111/jac.12001
10	spring wheat	grain	Non-N-fixing	0.0824			0.115143		0.201171									0.156842					Zhang, B. B., Liu, W. Z., Chang, S. X., & Anyia, A. O. (2012). Phosphorus Fertilization and Fungal Inoculations Affected the Physiology, Phosphorus Uptake and Growth of Spring Wheat Under Rainfed Conditions on the Canadian Prairies. Journal of Agronomy and Crop Science, 199(2), 85–93. doi:10.1111/jac.12002
11	wheat	grain	Non-N-fixing	0.552071					0.1759														Duan, H.-X., Luo, C.-L., Li, J.-Y., Wang, B.-Z., Naseer, M., & Xiong, Y.-C. (2021). Improvement of wheat productivity and soil quality by arbuscular mycorrhizal fungi is density- and moisture-dependent. Agronomy for Sustainable Development, 41(1). doi:10.1007/s13593-020-00659-8
12	wheat	grain	Non-N-fixing	0.661401					0.194156														Duan, H.-X., Luo, C.-L., Li, J.-Y., Wang, B.-Z., Naseer, M., & Xiong, Y.-C. (2021). Improvement of wheat productivity and soil quality by arbuscular mycorrhizal fungi is density- and moisture-dependent. Agronomy for Sustainable Development, 41(1). doi:10.1007/s13593-020-00659-8
13	wheat	grain	Non-N-fixing	0.584253					0.150282														Duan, H.-X., Luo, C.-L., Li, J.-Y., Wang, B.-Z., Naseer, M., & Xiong, Y.-C. (2021). Improvement of wheat productivity and soil quality by arbuscular mycorrhizal fungi is density- and moisture-dependent. Agronomy for Sustainable Development, 41(1). doi:10.1007/s13593-020-00659-8
14	wheat	grain	Non-N-fixing	0.686275					0.192371														Duan, H.-X., Luo, C.-L., Li, J.-Y., Wang, B.-Z., Naseer, M., & Xiong, Y.-C. (2021). Improvement of wheat productivity and soil quality by arbuscular mycorrhizal fungi is density- and moisture-dependent. Agronomy for Sustainable Development, 41(1). doi:10.1007/s13593-020-00659-8
15	wheat	grain	Non-N-fixing	0.272347					0.128479														Duan, H.-X., Luo, C.-L., Li, J.-Y., Wang, B.-Z., Naseer, M., & Xiong, Y.-C. (2021). Improvement of wheat productivity and soil quality by arbuscular mycorrhizal fungi is density- and moisture-dependent. Agronomy for Sustainable Development, 41(1). doi:10.1007/s13593-020-00659-8
16	wheat	grain	Non-N-fixing	0.221306					0.132353														Duan, H.-X., Luo, C.-L., Li, J.-Y., Wang, B.-Z., Naseer, M., & Xiong, Y.-C. (2021). Improvement of wheat productivity and soil quality by arbuscular mycorrhizal fungi is density- and moisture-dependent. Agronomy for Sustainable Development, 41(1). doi:10.1007/s13593-020-00659-8
17	wheat	grain	Non-N-fixing	0.345951					0.1431														Duan, H.-X., Luo, C.-L., Li, J.-Y., Wang, B.-Z., Naseer, M., & Xiong, Y.-C. (2021). Improvement of wheat productivity and soil quality by arbuscular mycorrhizal fungi is density- and moisture-dependent. Agronomy for Sustainable Development, 41(1). doi:10.1007/s13593-020-00659-8
18	wheat	grain	Non-N-fixing	0.323786					0.305382														Duan, H.-X., Luo, C.-L., Li, J.-Y., Wang, B.-Z., Naseer, M., & Xiong, Y.-C. (2021). Improvement of wheat productivity and soil quality by arbuscular mycorrhizal fungi is density- and moisture-dependent. Agronomy for Sustainable Development, 41(1). doi:10.1007/s13593-020-00659-8
19	wheat	grain	Non-N-fixing	0.336474					0.258862														Duan, H.-X., Luo, C.-L., Li, J.-Y., Wang, B.-Z., Naseer, M., & Xiong, Y.-C. (2021). Improvement of wheat productivity and soil quality by arbuscular mycorrhizal fungi is density- and moisture-dependent. Agronomy for Sustainable Development, 41(1). doi:10.1007/s13593-020-00659-8
20	wheat	grain	Non-N-fixing	0.329883					0.251314														Duan, H.-X., Luo, C.-L., Li, J.-Y., Wang, B.-Z., Naseer, M., & Xiong, Y.-C. (2021). Improvement of wheat productivity and soil quality by arbuscular mycorrhizal fungi is density- and moisture-dependent. Agronomy for Sustainable Development, 41(1). doi:10.1007/s13593-020-00659-8
21	wheat	grain	Non-N-fixing	0.352356					0.298854														Duan, H.-X., Luo, C.-L., Li, J.-Y., Wang, B.-Z., Naseer, M., & Xiong, Y.-C. (2021). Improvement of wheat productivity and soil quality by arbuscular mycorrhizal fungi is density- and moisture-dependent. Agronomy for Sustainable Development, 41(1). doi:10.1007/s13593-020-00659-8
22	wheat	grain	Non-N-fixing	0.311781					0.251318														Duan, H.-X., Luo, C.-L., Li, J.-Y., Wang, B.-Z., Naseer, M., & Xiong, Y.-C. (2021). Improvement of wheat productivity and soil quality by arbuscular mycorrhizal fungi is density- and moisture-dependent. Agronomy for Sustainable Development, 41(1). doi:10.1007/s13593-020-00659-8
23	wheat	grain	Non-N-fixing	0.283576					0.223142														Duan, H.-X., Luo, C.-L., Li, J.-Y., Wang, B.-Z., Naseer, M., & Xiong, Y.-C. (2021). Improvement of wheat productivity and soil quality by arbuscular mycorrhizal fungi is density- and moisture-dependent. Agronomy for Sustainable Development, 41(1). doi:10.1007/s13593-020-00659-8
24	wheat	grain	Non-N-fixing	0.283576					0.214771														Duan, H.-X., Luo, C.-L., Li, J.-Y., Wang, B.-Z., Naseer, M., & Xiong, Y.-C. (2021). Improvement of wheat productivity and soil quality by arbuscular mycorrhizal fungi is density- and moisture-dependent. Agronomy for Sustainable Development, 41(1). doi:10.1007/s13593-020-00659-8
25	Barley	grain	Non-N-fixing	0.0559992			0.0669246	0.0628043	0.0722489								0.183499	0.0781382	0.0915019		0.240047		Espidkar Z, Yarnia M, Ansari MH, Mirshekari B, Asadi Rahmani H. 2017. Differences in nitrogen and phosphorus uptake and yield components between barley cultivars grown under arbuscular mycorrhizal fungus and pseudomonas strains Co-Inoculation in rainfed condition. Applied Ecology and Environmental Research 15:195–216. DOI: 10.15666/aeer/1504_195216.
26	Barley	grain	Non-N-fixing	0.100605			0.0658769		0.115022								-0.0412903	-0.0636453	0.0583994		0.111777		Espidkar Z, Yarnia M, Ansari MH, Mirshekari B, Asadi Rahmani H. 2017. Differences in nitrogen and phosphorus uptake and yield components between barley cultivars grown under arbuscular mycorrhizal fungus and pseudomonas strains Co-Inoculation in rainfed condition. Applied Ecology and Environmental Research 15:195–216. DOI: 10.15666/aeer/1504_195217.
27	Barley	grain	Non-N-fixing	0.0639167			0.103667		-0.0149575								-0.0231492	0	0.103811		0.199842		Espidkar Z, Yarnia M, Ansari MH, Mirshekari B, Asadi Rahmani H. 2017. Differences in nitrogen and phosphorus uptake and yield components between barley cultivars grown under arbuscular mycorrhizal fungus and pseudomonas strains Co-Inoculation in rainfed condition. Applied Ecology and Environmental Research 15:195–216. DOI: 10.15666/aeer/1504_195218.
28	Barley	grain	Non-N-fixing	0.0704855			0.288835		0.0684728								0.232332	0.183239	0.0302462		-0.221936		Espidkar Z, Yarnia M, Ansari MH, Mirshekari B, Asadi Rahmani H. 2017. Differences in nitrogen and phosphorus uptake and yield components between barley cultivars grown under arbuscular mycorrhizal fungus and pseudomonas strains Co-Inoculation in rainfed condition. Applied Ecology and Environmental Research 15:195–216. DOI: 10.15666/aeer/1504_195219.
29	Barley	grain	Non-N-fixing	0.107763			0.0376665		0.149498								0.157229	0.0926328	0.106129		-0.0291421		Espidkar Z, Yarnia M, Ansari MH, Mirshekari B, Asadi Rahmani H. 2017. Differences in nitrogen and phosphorus uptake and yield components between barley cultivars grown under arbuscular mycorrhizal fungus and pseudomonas strains Co-Inoculation in rainfed condition. Applied Ecology and Environmental Research 15:195–216. DOI: 10.15666/aeer/1504_195220.
30	Barley	grain	Non-N-fixing	0.0230699			-0.239391		0.0437317								0.120571	0.0997504	0.0992956		0.106754		Espidkar Z, Yarnia M, Ansari MH, Mirshekari B, Asadi Rahmani H. 2017. Differences in nitrogen and phosphorus uptake and yield components between barley cultivars grown under arbuscular mycorrhizal fungus and pseudomonas strains Co-Inoculation in rainfed condition. Applied Ecology and Environmental Research 15:195–216. DOI: 10.15666/aeer/1504_195221.
31	Barley	grain	Non-N-fixing	0.0228617			0.144958		-0.0946025								0.0309397	-0.0184458	-0.208503		0.0547235		Espidkar Z, Yarnia M, Ansari MH, Mirshekari B, Asadi Rahmani H. 2017. Differences in nitrogen and phosphorus uptake and yield components between barley cultivars grown under arbuscular mycorrhizal fungus and pseudomonas strains Co-Inoculation in rainfed condition. Applied Ecology and Environmental Research 15:195–216. DOI: 10.15666/aeer/1504_195222.
32	Barley	grain	Non-N-fixing	-0.0653914			0.178553		0.00949482								0.0911446	0.108214	0.209406		-0.00959299		Espidkar Z, Yarnia M, Ansari MH, Mirshekari B, Asadi Rahmani H. 2017. Differences in nitrogen and phosphorus uptake and yield components between barley cultivars grown under arbuscular mycorrhizal fungus and pseudomonas strains Co-Inoculation in rainfed condition. Applied Ecology and Environmental Research 15:195–216. DOI: 10.15666/aeer/1504_195223.
33	Barley	grain	Non-N-fixing	0.0149514			-0.0378341		0.0240976								0.159009	0.0870114	0.163935		-0.181881		Espidkar Z, Yarnia M, Ansari MH, Mirshekari B, Asadi Rahmani H. 2017. Differences in nitrogen and phosphorus uptake and yield components between barley cultivars grown under arbuscular mycorrhizal fungus and pseudomonas strains Co-Inoculation in rainfed condition. Applied Ecology and Environmental Research 15:195–216. DOI: 10.15666/aeer/1504_195224.
34	Barley	grain	Non-N-fixing	-0.0817438			0.0273044		0.0667158								0.0474923		0.0747679		-0.191805		Espidkar Z, Yarnia M, Ansari MH, Mirshekari B, Asadi Rahmani H. 2017. Differences in nitrogen and phosphorus uptake and yield components between barley cultivars grown under arbuscular mycorrhizal fungus and pseudomonas strains Co-Inoculation in rainfed condition. Applied Ecology and Environmental Research 15:195–216. DOI: 10.15666/aeer/1504_195225.
35	Barley	grain	Non-N-fixing	0.237587			-0.0294288		0.0563053								0.163475	0.0395024	-0.00473094		0.246013		Espidkar Z, Yarnia M, Ansari MH, Mirshekari B, Asadi Rahmani H. 2017. Differences in nitrogen and phosphorus uptake and yield components between barley cultivars grown under arbuscular mycorrhizal fungus and pseudomonas strains Co-Inoculation in rainfed condition. Applied Ecology and Environmental Research 15:195–216. DOI: 10.15666/aeer/1504_195226.
36	Barley	grain	Non-N-fixing	0.249135			-0.0858248		0.0463011								0.17573	0.104747	0.106826		-0.236101		Espidkar Z, Yarnia M, Ansari MH, Mirshekari B, Asadi Rahmani H. 2017. Differences in nitrogen and phosphorus uptake and yield components between barley cultivars grown under arbuscular mycorrhizal fungus and pseudomonas strains Co-Inoculation in rainfed condition. Applied Ecology and Environmental Research 15:195–216. DOI: 10.15666/aeer/1504_195227.
37	Barley	grain	Non-N-fixing	0.061948			-0.152088		0.0335933								0.358871	0.215111	-0.0758212		-0.140597		Espidkar Z, Yarnia M, Ansari MH, Mirshekari B, Asadi Rahmani H. 2017. Differences in nitrogen and phosphorus uptake and yield components between barley cultivars grown under arbuscular mycorrhizal fungus and pseudomonas strains Co-Inoculation in rainfed condition. Applied Ecology and Environmental Research 15:195–216. DOI: 10.15666/aeer/1504_195228.
38	Barley	grain	Non-N-fixing	0.196115			0.0955488		0.0449461								0.288196	0.177752	0.317828		-0.195745		Espidkar Z, Yarnia M, Ansari MH, Mirshekari B, Asadi Rahmani H. 2017. Differences in nitrogen and phosphorus uptake and yield components between barley cultivars grown under arbuscular mycorrhizal fungus and pseudomonas strains Co-Inoculation in rainfed condition. Applied Ecology and Environmental Research 15:195–216. DOI: 10.15666/aeer/1504_195229.
39	Barley	grain	Non-N-fixing	-0.0251669			-0.0613816		0.0424533								-0.249513	-0.0855222	-0.135158		-0.0668555		Espidkar Z, Yarnia M, Ansari MH, Mirshekari B, Asadi Rahmani H. 2017. Differences in nitrogen and phosphorus uptake and yield components between barley cultivars grown under arbuscular mycorrhizal fungus and pseudomonas strains Co-Inoculation in rainfed condition. Applied Ecology and Environmental Research 15:195–216. DOI: 10.15666/aeer/1504_195230.
40	Barley	grain	Non-N-fixing	-0.0464624			0.074108		0.252345								-0.113403	0.123533	-0.119552		0.04114		Espidkar Z, Yarnia M, Ansari MH, Mirshekari B, Asadi Rahmani H. 2017. Differences in nitrogen and phosphorus uptake and yield components between barley cultivars grown under arbuscular mycorrhizal fungus and pseudomonas strains Co-Inoculation in rainfed condition. Applied Ecology and Environmental Research 15:195–216. DOI: 10.15666/aeer/1504_195231.
41	Barley	grain	Non-N-fixing	0.0186819			0.0519315		0.118154								0.0222585	0.0528635	0.0449514		0.0283435		Espidkar Z, Yarnia M, Ansari MH, Mirshekari B, Asadi Rahmani H. 2017. Differences in nitrogen and phosphorus uptake and yield components between barley cultivars grown under arbuscular mycorrhizal fungus and pseudomonas strains Co-Inoculation in rainfed condition. Applied Ecology and Environmental Research 15:195–216. DOI: 10.15666/aeer/1504_195232.
42	Barley	grain	Non-N-fixing	0.0376776			-0.055663		0.0342891								0.0295103	0.0403513	0.0761403		0.0782646		Espidkar Z, Yarnia M, Ansari MH, Mirshekari B, Asadi Rahmani H. 2017. Differences in nitrogen and phosphorus uptake and yield components between barley cultivars grown under arbuscular mycorrhizal fungus and pseudomonas strains Co-Inoculation in rainfed condition. Applied Ecology and Environmental Research 15:195–216. DOI: 10.15666/aeer/1504_195233.
43	Barley	grain	Non-N-fixing	0.0171656			0.10101		0.150172								-0.00300301	0.0693474	-0.104493		0.140686		Espidkar Z, Yarnia M, Ansari MH, Mirshekari B, Asadi Rahmani H. 2017. Differences in nitrogen and phosphorus uptake and yield components between barley cultivars grown under arbuscular mycorrhizal fungus and pseudomonas strains Co-Inoculation in rainfed condition. Applied Ecology and Environmental Research 15:195–216. DOI: 10.15666/aeer/1504_195234.
44	Barley	grain	Non-N-fixing	0.00519782			0.0209415		-0.0857746								0.126919	0.0814403	0.134927		-0.068202		Espidkar Z, Yarnia M, Ansari MH, Mirshekari B, Asadi Rahmani H. 2017. Differences in nitrogen and phosphorus uptake and yield components between barley cultivars grown under arbuscular mycorrhizal fungus and pseudomonas strains Co-Inoculation in rainfed condition. Applied Ecology and Environmental Research 15:195–216. DOI: 10.15666/aeer/1504_195235.
45	Soybean	grain	N-fixing	0.0521094	0.264473	0.0911148	0.211309	0.0166068	0.0543854	0.287682			0.00995033					-0.0212022		0.00747667	0	1.8715	Suri, V. K., & Choudhary, A. K. (2013). Effects of Vesicular Arbuscular Mycorrhizae and Applied Phosphorus through Targeted Yield Precision Model on Root Morphology, Productivity, and Nutrient Dynamics in Soybean in an Acid Alfisol. Communications in Soil Science and Plant Analysis, 44(17), 2587–2604. doi:10.1080/00103624.2013.803569
46	Soybean	grain	N-fixing	0.0716919	0.320945	0.11632	0.211309	0.0351584	0.0495759	0.328504			0.00995033					0.0477907		0.00747667	0.0339016	2.183	Suri, V. K., & Choudhary, A. K. (2013). Effects of Vesicular Arbuscular Mycorrhizae and Applied Phosphorus through Targeted Yield Precision Model on Root Morphology, Productivity, and Nutrient Dynamics in Soybean in an Acid Alfisol. Communications in Soil Science and Plant Analysis, 44(17), 2587–2604. doi:10.1080/00103624.2013.803570
47	Soybean	grain	N-fixing	0.0505047	0.297333	0.0896122	0.211309	0.0208348	0.0394155	0.245122			0.00995033					0.0477907		0.00747667	0	2.145	Suri, V. K., & Choudhary, A. K. (2013). Effects of Vesicular Arbuscular Mycorrhizae and Applied Phosphorus through Targeted Yield Precision Model on Root Morphology, Productivity, and Nutrient Dynamics in Soybean in an Acid Alfisol. Communications in Soil Science and Plant Analysis, 44(17), 2587–2604. doi:10.1080/00103624.2013.803571
48	Soybean	grain	N-fixing						0.1471														Suri, V. K., & Choudhary, A. K. (2013). Effects of Vesicular Arbuscular Mycorrhizae and Applied Phosphorus through Targeted Yield Precision Model on Root Morphology, Productivity, and Nutrient Dynamics in Soybean in an Acid Alfisol. Communications in Soil Science and Plant Analysis, 44(17), 2587–2604. doi:10.1080/00103624.2013.803572
49	Soybean	grain	N-fixing						0.15649														Suri, V. K., & Choudhary, A. K. (2013). Effects of Vesicular Arbuscular Mycorrhizae and Applied Phosphorus through Targeted Yield Precision Model on Root Morphology, Productivity, and Nutrient Dynamics in Soybean in an Acid Alfisol. Communications in Soil Science and Plant Analysis, 44(17), 2587–2604. doi:10.1080/00103624.2013.803573
50	Soybean	grain	N-fixing						0.123233														Suri, V. K., & Choudhary, A. K. (2013). Effects of Vesicular Arbuscular Mycorrhizae and Applied Phosphorus through Targeted Yield Precision Model on Root Morphology, Productivity, and Nutrient Dynamics in Soybean in an Acid Alfisol. Communications in Soil Science and Plant Analysis, 44(17), 2587–2604. doi:10.1080/00103624.2013.803574
51	Soybean	grain	N-fixing	0.1686		0.1684		0.0083	0.1695												0.1548		ANKESH KUMAR, RAM SWAROOP MEENA*, NIRMAL D E, D S GURJAR, AJEET SINGH,GULAB SINGH YADAV and GOURISANKAR PRADHAN. 2020. Indian Journal of Agricultural Sciences 90(4): 767–70
52	Sorghum	grain	Non-N-fixing	0.126499						0.287682													Arturo Díaz Franco, Héctor Manuel Cortinas Escobar, Manuel de la Garza Caballero, Juan Valadez Gutiérrez y María de los Ángeles Peña del Río. 2013. Revista Mexicana de Ciencias Agrícolas 4(2):215-228.
53	Sorghum	grain	Non-N-fixing	0.126674						0.0831504													Arturo Díaz Franco, Héctor Manuel Cortinas Escobar, Manuel de la Garza Caballero, Juan Valadez Gutiérrez y María de los Ángeles Peña del Río. 2013. Revista Mexicana de Ciencias Agrícolas 4(2):215-229.
54	Sorghum	grain	Non-N-fixing	0.12602						0.342598													Arturo Díaz Franco, Héctor Manuel Cortinas Escobar, Manuel de la Garza Caballero, Juan Valadez Gutiérrez y María de los Ángeles Peña del Río. 2013. Revista Mexicana de Ciencias Agrícolas 4(2):215-230.
55	Sorghum	grain	Non-N-fixing	0.374844						0.524071													Arturo Díaz Franco, Héctor Manuel Cortinas Escobar, Manuel de la Garza Caballero, Juan Valadez Gutiérrez y María de los Ángeles Peña del Río. 2013. Revista Mexicana de Ciencias Agrícolas 4(2):215-231.
56	Sorghum	grain	Non-N-fixing	0.199916						0.401392													Arturo Díaz Franco, Héctor Manuel Cortinas Escobar, Manuel de la Garza Caballero, Juan Valadez Gutiérrez y María de los Ángeles Peña del Río. 2013. Revista Mexicana de Ciencias Agrícolas 4(2):215-232.
57	Sorghum	grain	Non-N-fixing	0.133978						0.250356													Arturo Díaz Franco, Héctor Manuel Cortinas Escobar, Manuel de la Garza Caballero, Juan Valadez Gutiérrez y María de los Ángeles Peña del Río. 2013. Revista Mexicana de Ciencias Agrícolas 4(2):215-233.
58	Sorghum	grain	Non-N-fixing	0.128136						0.524071													Arturo Díaz Franco, Héctor Manuel Cortinas Escobar, Manuel de la Garza Caballero, Juan Valadez Gutiérrez y María de los Ángeles Peña del Río. 2013. Revista Mexicana de Ciencias Agrícolas 4(2):215-234.
59	Sorghum	grain	Non-N-fixing	0.266684						0													Arturo Díaz Franco, Héctor Manuel Cortinas Escobar, Manuel de la Garza Caballero, Juan Valadez Gutiérrez y María de los Ángeles Peña del Río. 2013. Revista Mexicana de Ciencias Agrícolas 4(2):215-235.
60	Sorghum	grain	Non-N-fixing	0.207679						-0.119121													Arturo Díaz Franco, Héctor Manuel Cortinas Escobar, Manuel de la Garza Caballero, Juan Valadez Gutiérrez y María de los Ángeles Peña del Río. 2013. Revista Mexicana de Ciencias Agrícolas 4(2):215-236.
61	Sorghum	grain	Non-N-fixing	0.171268						0.68879													Arturo Díaz Franco, Héctor Manuel Cortinas Escobar, Manuel de la Garza Caballero, Juan Valadez Gutiérrez y María de los Ángeles Peña del Río. 2013. Revista Mexicana de Ciencias Agrícolas 4(2):215-237.
62	Sorghum	grain	Non-N-fixing	0.297114						0.179586													Arturo Díaz Franco, Héctor Manuel Cortinas Escobar, Manuel de la Garza Caballero, Juan Valadez Gutiérrez y María de los Ángeles Peña del Río. 2013. Revista Mexicana de Ciencias Agrícolas 4(2):215-238.
63	Sorghum	grain	Non-N-fixing	0.218699						0.390297													Arturo Díaz Franco, Héctor Manuel Cortinas Escobar, Manuel de la Garza Caballero, Juan Valadez Gutiérrez y María de los Ángeles Peña del Río. 2013. Revista Mexicana de Ciencias Agrícolas 4(2):215-239.
64	Sorghum	grain	Non-N-fixing	0.305461																			Arturo Díaz Franco, Héctor Manuel Cortinas Escobar, Manuel de la Garza Caballero, Juan Valadez Gutiérrez y María de los Ángeles Peña del Río. 2013. Revista Mexicana de Ciencias Agrícolas 4(2):215-240.
65	Sorghum	grain	Non-N-fixing	0.188508																			Arturo Díaz Franco, Héctor Manuel Cortinas Escobar, Manuel de la Garza Caballero, Juan Valadez Gutiérrez y María de los Ángeles Peña del Río. 2013. Revista Mexicana de Ciencias Agrícolas 4(2):215-241.
66	Chickpea	grain	N-fixing	0.0963264				0															Rezaie, M.A., Pasari, B., Mohammadi, K. Rokhzadi, A. and Karami, E. (2020). Study the Effect of Mycorrizal Fungi, Chitosan and Cycocel on Agronomic Characteristics of Rainfed Chickpea. Legume Research. 43(4): 546-551.
67	Chickpea	grain	N-fixing	0.237051				0.0128464															Rezaie, M.A., Pasari, B., Mohammadi, K. Rokhzadi, A. and Karami, E. (2020). Study the Effect of Mycorrizal Fungi, Chitosan and Cycocel on Agronomic Characteristics of Rainfed Chickpea. Legume Research. 43(4): 546-552.
68	Chickpea	grain	N-fixing	-0.0162584																			Rezaie, M.A., Pasari, B., Mohammadi, K. Rokhzadi, A. and Karami, E. (2020). Study the Effect of Mycorrizal Fungi, Chitosan and Cycocel on Agronomic Characteristics of Rainfed Chickpea. Legume Research. 43(4): 546-553.
69	Chickpea	grain	N-fixing	0.0145969																			Rezaie, M.A., Pasari, B., Mohammadi, K. Rokhzadi, A. and Karami, E. (2020). Study the Effect of Mycorrizal Fungi, Chitosan and Cycocel on Agronomic Characteristics of Rainfed Chickpea. Legume Research. 43(4): 546-554.
70	Chickpea	grain	N-fixing	0.289128																			Rezaie, M.A., Pasari, B., Mohammadi, K. Rokhzadi, A. and Karami, E. (2020). Study the Effect of Mycorrizal Fungi, Chitosan and Cycocel on Agronomic Characteristics of Rainfed Chickpea. Legume Research. 43(4): 546-555.
71	Chickpea	grain	N-fixing	0.175565					0.177514								0.17185		0.112569			-0.4055	Vivek Sharma, Sandeep Sharma, Sapana Sharma & Vijay Kumar (2019): Synergistic effect of bio-inoculants on yield, nodulation and nutrient uptake of chickpea (Cicer_xFFFF_arietinum L) under rainfed conditions, Journal of Plant Nutrition, DOI: 10.1080/01904167.2018.1555850
72	Chickpea	grain	N-fixing	0.190227					0.181217								0.169076		0.150823			0.5754	Vivek Sharma, Sandeep Sharma, Sapana Sharma & Vijay Kumar (2019): Synergistic effect of bio-inoculants on yield, nodulation and nutrient uptake of chickpea (Cicer_xFFFF_arietinum L) under rainfed conditions, Journal of Plant Nutrition, DOI: 10.1080/01904167.2018.1555851
73	Chickpea	grain	N-fixing	0.0588405					0.115382								0.298982		0.168899			-0.6932	Vivek Sharma, Sandeep Sharma, Sapana Sharma & Vijay Kumar (2019): Synergistic effect of bio-inoculants on yield, nodulation and nutrient uptake of chickpea (Cicer_xFFFF_arietinum L) under rainfed conditions, Journal of Plant Nutrition, DOI: 10.1080/01904167.2018.1555852
74	Chickpea	grain	N-fixing	0.147053					0.137717								0.16508		0.202712			0.6931	Vivek Sharma, Sandeep Sharma, Sapana Sharma & Vijay Kumar (2019): Synergistic effect of bio-inoculants on yield, nodulation and nutrient uptake of chickpea (Cicer_xFFFF_arietinum L) under rainfed conditions, Journal of Plant Nutrition, DOI: 10.1080/01904167.2018.1555853
75	Chickpea	grain	N-fixing	0.224343	0.510826	0.421994		0.0633926	0.208131				0.0440046		0.229574			0.228593		0.0235946	0.0150379		Erman M, Demir S, Ocak E, Tüfenkçi Ş, Oĝuz F, Akköprü A. 2011. Effects of Rhizobium, arbuscular mycorrhiza and whey applications on some properties in chickpea (Cicer arietinum L.) under irrigated and rainfed conditions 1-Yield, yield components, nodulation and AMF colonization. Field Crops Research 122:14–24. DOI: 10.1016/j.fcr.2011.02.002.
76	Chickpea	grain	N-fixing	0.199774	0.315517	0.287682		0.0478078	0.200063				0.0466915		0.58103			0.201121		0.0770468	0		Erman M, Demir S, Ocak E, Tüfenkçi Ş, Oĝuz F, Akköprü A. 2011. Effects of Rhizobium, arbuscular mycorrhiza and whey applications on some properties in chickpea (Cicer arietinum L.) under irrigated and rainfed conditions 1-Yield, yield components, nodulation and AMF colonization. Field Crops Research 122:14–24. DOI: 10.1016/j.fcr.2011.02.003.
77	Chickpea	grain	N-fixing	0.269921	0.23484	0.208755		0.0528425	0.295039				0.0958818		0.593775			0.0658674		0.0970379	-0.0239643		Erman M, Demir S, Ocak E, Tüfenkçi Ş, Oĝuz F, Akköprü A. 2011. Effects of Rhizobium, arbuscular mycorrhiza and whey applications on some properties in chickpea (Cicer arietinum L.) under irrigated and rainfed conditions 1-Yield, yield components, nodulation and AMF colonization. Field Crops Research 122:14–24. DOI: 10.1016/j.fcr.2011.02.004.
78	Chickpea	grain	N-fixing	0.251672	0.192684	0.117783		0.0122102	0.239932				0.0695529		0.467985			0.0645385		0.164303	0.0091997		Erman M, Demir S, Ocak E, Tüfenkçi Ş, Oĝuz F, Akköprü A. 2011. Effects of Rhizobium, arbuscular mycorrhiza and whey applications on some properties in chickpea (Cicer arietinum L.) under irrigated and rainfed conditions 1-Yield, yield components, nodulation and AMF colonization. Field Crops Research 122:14–24. DOI: 10.1016/j.fcr.2011.02.005.
79	Chickpea	grain	N-fixing	0.232862	0.64355	0.559616		0.0596805	0.209223				0.0516085		0.393043			0.269255		0.0608982	0.0231224		Erman M, Demir S, Ocak E, Tüfenkçi Ş, Oĝuz F, Akköprü A. 2011. Effects of Rhizobium, arbuscular mycorrhiza and whey applications on some properties in chickpea (Cicer arietinum L.) under irrigated and rainfed conditions 1-Yield, yield components, nodulation and AMF colonization. Field Crops Research 122:14–24. DOI: 10.1016/j.fcr.2011.02.006.
80	Chickpea	grain	N-fixing	0.22634	0.427444	0.359374		0.0514252	0.202805				0.0619984		0.67634			0.198851		0.0914475	0.00376648		Erman M, Demir S, Ocak E, Tüfenkçi Ş, Oĝuz F, Akköprü A. 2011. Effects of Rhizobium, arbuscular mycorrhiza and whey applications on some properties in chickpea (Cicer arietinum L.) under irrigated and rainfed conditions 1-Yield, yield components, nodulation and AMF colonization. Field Crops Research 122:14–24. DOI: 10.1016/j.fcr.2011.02.007.
81	Chickpea	grain	N-fixing	0.28023	0.352821	0.264152		0.0460439	0.294995				0.0771896		0.648027			0.0756663		0.122516	-0.0150662		Erman M, Demir S, Ocak E, Tüfenkçi Ş, Oĝuz F, Akköprü A. 2011. Effects of Rhizobium, arbuscular mycorrhiza and whey applications on some properties in chickpea (Cicer arietinum L.) under irrigated and rainfed conditions 1-Yield, yield components, nodulation and AMF colonization. Field Crops Research 122:14–24. DOI: 10.1016/j.fcr.2011.02.008.
82	Chickpea	grain	N-fixing	0.257603	0.287682	0.198851		0.0149629	0.242864				0.0760434		0.575364			0.0701318		0.192751	0.0149816		Erman M, Demir S, Ocak E, Tüfenkçi Ş, Oĝuz F, Akköprü A. 2011. Effects of Rhizobium, arbuscular mycorrhiza and whey applications on some properties in chickpea (Cicer arietinum L.) under irrigated and rainfed conditions 1-Yield, yield components, nodulation and AMF colonization. Field Crops Research 122:14–24. DOI: 10.1016/j.fcr.2011.02.009.
83	Chickpea	grain	N-fixing						0.0820309														Erman M, Demir S, Ocak E, Tüfenkçi Ş, Oĝuz F, Akköprü A. 2011. Effects of Rhizobium, arbuscular mycorrhiza and whey applications on some properties in chickpea (Cicer arietinum L.) under irrigated and rainfed conditions 1-Yield, yield components, nodulation and AMF colonization. Field Crops Research 122:14–24. DOI: 10.1016/j.fcr.2011.02.010.
84	Chickpea	grain	N-fixing						0.241836														Erman M, Demir S, Ocak E, Tüfenkçi Ş, Oĝuz F, Akköprü A. 2011. Effects of Rhizobium, arbuscular mycorrhiza and whey applications on some properties in chickpea (Cicer arietinum L.) under irrigated and rainfed conditions 1-Yield, yield components, nodulation and AMF colonization. Field Crops Research 122:14–24. DOI: 10.1016/j.fcr.2011.02.011.
85	Chickpea	grain	N-fixing						0.314742														Erman M, Demir S, Ocak E, Tüfenkçi Ş, Oĝuz F, Akköprü A. 2011. Effects of Rhizobium, arbuscular mycorrhiza and whey applications on some properties in chickpea (Cicer arietinum L.) under irrigated and rainfed conditions 1-Yield, yield components, nodulation and AMF colonization. Field Crops Research 122:14–24. DOI: 10.1016/j.fcr.2011.02.012.
86	Chickpea	grain	N-fixing						0.30647														Erman M, Demir S, Ocak E, Tüfenkçi Ş, Oĝuz F, Akköprü A. 2011. Effects of Rhizobium, arbuscular mycorrhiza and whey applications on some properties in chickpea (Cicer arietinum L.) under irrigated and rainfed conditions 1-Yield, yield components, nodulation and AMF colonization. Field Crops Research 122:14–24. DOI: 10.1016/j.fcr.2011.02.013.
87	Chickpea	grain	N-fixing						0.093006														Erman M, Demir S, Ocak E, Tüfenkçi Ş, Oĝuz F, Akköprü A. 2011. Effects of Rhizobium, arbuscular mycorrhiza and whey applications on some properties in chickpea (Cicer arietinum L.) under irrigated and rainfed conditions 1-Yield, yield components, nodulation and AMF colonization. Field Crops Research 122:14–24. DOI: 10.1016/j.fcr.2011.02.014.
88	Chickpea	grain	N-fixing						0.26792														Erman M, Demir S, Ocak E, Tüfenkçi Ş, Oĝuz F, Akköprü A. 2011. Effects of Rhizobium, arbuscular mycorrhiza and whey applications on some properties in chickpea (Cicer arietinum L.) under irrigated and rainfed conditions 1-Yield, yield components, nodulation and AMF colonization. Field Crops Research 122:14–24. DOI: 10.1016/j.fcr.2011.02.015.
89	Chickpea	grain	N-fixing						0.34392														Erman M, Demir S, Ocak E, Tüfenkçi Ş, Oĝuz F, Akköprü A. 2011. Effects of Rhizobium, arbuscular mycorrhiza and whey applications on some properties in chickpea (Cicer arietinum L.) under irrigated and rainfed conditions 1-Yield, yield components, nodulation and AMF colonization. Field Crops Research 122:14–24. DOI: 10.1016/j.fcr.2011.02.016.
90	Chickpea	grain	N-fixing						0.334289														Erman M, Demir S, Ocak E, Tüfenkçi Ş, Oĝuz F, Akköprü A. 2011. Effects of Rhizobium, arbuscular mycorrhiza and whey applications on some properties in chickpea (Cicer arietinum L.) under irrigated and rainfed conditions 1-Yield, yield components, nodulation and AMF colonization. Field Crops Research 122:14–24. DOI: 10.1016/j.fcr.2011.02.017.
91	Chickpea	grain	N-fixing	0.421215					0.0865694				0.682891		0.336472					0.00724641		0.930676	Pellegrino E, Bedini S. 2014. Enhancing ecosystem services in sustainable agriculture: Biofertilization and biofortification of chickpea (Cicer arietinum L.) by arbuscular mycorrhizal fungi. Soil Biology and Biochemistry 68:429–439. DOI: 10.1016/j.soilbio.2013.09.030.
92	Chickpea	grain	N-fixing	0.588669					0.0865694				0.757367		0.470004					0.0322031		1.20831	Pellegrino E, Bedini S. 2014. Enhancing ecosystem services in sustainable agriculture: Biofertilization and biofortification of chickpea (Cicer arietinum L.) by arbuscular mycorrhizal fungi. Soil Biology and Biochemistry 68:429–439. DOI: 10.1016/j.soilbio.2013.09.031.
93	Chickpea	grain	N-fixing	0.529694					0.0668629				0.776325		0.336472					0.0496556		1.23395	Pellegrino E, Bedini S. 2014. Enhancing ecosystem services in sustainable agriculture: Biofertilization and biofortification of chickpea (Cicer arietinum L.) by arbuscular mycorrhizal fungi. Soil Biology and Biochemistry 68:429–439. DOI: 10.1016/j.soilbio.2013.09.032.
94	Chickpea	grain	N-fixing	0.328506					0.0467624				0.667306		0.41871					0.0461894		0.942041	Pellegrino E, Bedini S. 2014. Enhancing ecosystem services in sustainable agriculture: Biofertilization and biofortification of chickpea (Cicer arietinum L.) by arbuscular mycorrhizal fungi. Soil Biology and Biochemistry 68:429–439. DOI: 10.1016/j.soilbio.2013.09.033.
95	Chickpea	grain	N-fixing	0.413309					0.276445				0.698509		0.336472					0.0179538		0.704711	Pellegrino E, Bedini S. 2014. Enhancing ecosystem services in sustainable agriculture: Biofertilization and biofortification of chickpea (Cicer arietinum L.) by arbuscular mycorrhizal fungi. Soil Biology and Biochemistry 68:429–439. DOI: 10.1016/j.soilbio.2013.09.034.
96	Chickpea	grain	N-fixing	0.657072					0.276445				0.735259		0.364643					0.0563529		1.01793	Pellegrino E, Bedini S. 2014. Enhancing ecosystem services in sustainable agriculture: Biofertilization and biofortification of chickpea (Cicer arietinum L.) by arbuscular mycorrhizal fungi. Soil Biology and Biochemistry 68:429–439. DOI: 10.1016/j.soilbio.2013.09.035.
97	Chickpea	grain	N-fixing	0.615399					0.135624				0.79041		0.444686					0.0867094		1.04282	Pellegrino E, Bedini S. 2014. Enhancing ecosystem services in sustainable agriculture: Biofertilization and biofortification of chickpea (Cicer arietinum L.) by arbuscular mycorrhizal fungi. Soil Biology and Biochemistry 68:429–439. DOI: 10.1016/j.soilbio.2013.09.036.
98	Chickpea	grain	N-fixing	0.343198					0.201685				0.745515		0.336472					0.0665745		0.782096	Pellegrino E, Bedini S. 2014. Enhancing ecosystem services in sustainable agriculture: Biofertilization and biofortification of chickpea (Cicer arietinum L.) by arbuscular mycorrhizal fungi. Soil Biology and Biochemistry 68:429–439. DOI: 10.1016/j.soilbio.2013.09.037.
99	Chickpea	grain	N-fixing	0.0994	0.0741	0.0332		0.0524	0.284												-0.1021		Laranjeira, S., Fernandes-Silva, A., Reis, S., Torcato, C., Raimundo, F., Ferreira, L., … Marques, G. (2021). Inoculation of plant growth promoting bacteria and arbuscular mycorrhizal fungi improve chickpea performance under water deficit conditions. Applied Soil Ecology, 164, 103927. doi:10.1016/j.apsoil.2021.103927
100	Chickpea	grain	N-fixing	0.1546	0.1554	0.0741		0.0186	0.1007												0.0751		Laranjeira, S., Fernandes-Silva, A., Reis, S., Torcato, C., Raimundo, F., Ferreira, L., … Marques, G. (2021). Inoculation of plant growth promoting bacteria and arbuscular mycorrhizal fungi improve chickpea performance under water deficit conditions. Applied Soil Ecology, 164, 103927. doi:10.1016/j.apsoil.2021.103928
101	Lentil	grain	N-fixing	0.0766323					0.0531144		-0.173569	0.0684											Reza Amirnia1 & Mahdi Ghiyasi1 & Sina Siavash Moghaddam1 & Amir Rahimi1 & Christos A. Damalas2 & Saeid Heydarzadeh1.Nitrogen-Fixing Soil Bacteria Plus Mycorrhizal Fungi Improve Seed Yield and Quality Traits of Lentil (Lens culinaris Medik).Journal of Soil Science and Plant Nutrition /Published online: (2019) 19:592–602.https://doi.org/10.1007/s42729-019-00058-3. Saeid Heydarzadeh1
102	Lentil	grain	N-fixing	0.0487903					0.0595914		-0.147229	0.0753479											Reza Amirnia1 & Mahdi Ghiyasi1 & Sina Siavash Moghaddam1 & Amir Rahimi1 & Christos A. Damalas2 & Saeid Heydarzadeh1.Nitrogen-Fixing Soil Bacteria Plus Mycorrhizal Fungi Improve Seed Yield and Quality Traits of Lentil (Lens culinaris Medik).Journal of Soil Science and Plant Nutrition /Published online: (2019) 19:592–602.https://doi.org/10.1007/s42729-019-00058-3. Saeid Heydarzadeh2
103	Yellow sweet clover	Non-grain	N-fixing	0.785255					0.894044									0.183368			-0.107771	0.6473	Behnaz Saadat, Alireza Pirzad & Jalal Jalilian (2019): How do AMF-inoculation and supplemental irrigation affect the productivity of rainfed yellow sweet clover in agrisilviculture systems?, Archives of Agronomy and Soil Science, DOI: 10.1080/03650340.2019.1600674.
104	Yellow sweet clover	Non-grain	N-fixing	0.852527					0.641395									0.219363			0.211667	0.7865	Behnaz Saadat, Alireza Pirzad & Jalal Jalilian (2019): How do AMF-inoculation and supplemental irrigation affect the productivity of rainfed yellow sweet clover in agrisilviculture systems?, Archives of Agronomy and Soil Science, DOI: 10.1080/03650340.2019.1600675.
105	Yellow sweet clover	Non-grain	N-fixing	0.523027					0.707371									0.0749009			-0.185142	1.0695	Behnaz Saadat, Alireza Pirzad & Jalal Jalilian (2019): How do AMF-inoculation and supplemental irrigation affect the productivity of rainfed yellow sweet clover in agrisilviculture systems?, Archives of Agronomy and Soil Science, DOI: 10.1080/03650340.2019.1600676.
106	Yellow sweet clover	Non-grain	N-fixing	0.623803					0.428841									0.18232			0.197079	0.7436	Behnaz Saadat, Alireza Pirzad & Jalal Jalilian (2019): How do AMF-inoculation and supplemental irrigation affect the productivity of rainfed yellow sweet clover in agrisilviculture systems?, Archives of Agronomy and Soil Science, DOI: 10.1080/03650340.2019.1600677.
107	Yellow sweet clover	Non-grain	N-fixing	0.487136					0.584649												-0.0962768		Behnaz Saadat, Alireza Pirzad & Jalal Jalilian (2019): How do AMF-inoculation and supplemental irrigation affect the productivity of rainfed yellow sweet clover in agrisilviculture systems?, Archives of Agronomy and Soil Science, DOI: 10.1080/03650340.2019.1600678.
108	Yellow sweet clover	Non-grain	N-fixing	0.466768					0.485964												-0.0190203		Behnaz Saadat, Alireza Pirzad & Jalal Jalilian (2019): How do AMF-inoculation and supplemental irrigation affect the productivity of rainfed yellow sweet clover in agrisilviculture systems?, Archives of Agronomy and Soil Science, DOI: 10.1080/03650340.2019.1600679.
109	Yellow sweet clover	Non-grain	N-fixing	0.337066					0.561703												-0.220543		Behnaz Saadat, Alireza Pirzad & Jalal Jalilian (2019): How do AMF-inoculation and supplemental irrigation affect the productivity of rainfed yellow sweet clover in agrisilviculture systems?, Archives of Agronomy and Soil Science, DOI: 10.1080/03650340.2019.1600680.
110	Yellow sweet clover	Non-grain	N-fixing	0.518002					0.363033												0.156583		Behnaz Saadat, Alireza Pirzad & Jalal Jalilian (2019): How do AMF-inoculation and supplemental irrigation affect the productivity of rainfed yellow sweet clover in agrisilviculture systems?, Archives of Agronomy and Soil Science, DOI: 10.1080/03650340.2019.1600681.
111	Yellow sweet clover	Non-grain	N-fixing						0.928379		-0.887211	0.25399		0.0326708		0.0165293						0.9078	Behnaz Saadat , Alireza Pirzad & Jalal Jalilian (2020): Yieldrelated biochemical response of understory mycorrhizal yellow sweet clover (Melilotus officinalis L.) to drought in agrisilviculture, Archives of Agronomy and Soil Science, DOI: 10.1080/03650340.2020.1800645 Behnaz Saadat , Alireza Pirzad & Jalal Jalilian (2020): Yieldrelated biochemical response of understory mycorrhizal yellow sweet c…
112	Yellow sweet clover	Non-grain	N-fixing						0.749566		-0.715443	0.215889		0.00735297		0.0487902						0.7878	Behnaz Saadat , Alireza Pirzad & Jalal Jalilian (2020): Yieldrelated biochemical response of understory mycorrhizal yellow sweet clover (Melilotus officinalis L.) to drought in agrisilviculture, Archives of Agronomy and Soil Science, DOI: 10.1080/03650340.2020.1800645 Behnaz Saadat , Alireza Pirzad & Jalal Jalilian (2020): Yieldrelated biochemical response of understory mycorrhizal yellow sweet c…
113	Yellow sweet clover	Non-grain	N-fixing						1.03942		-0.925263	0.180488				0.107948						0.6435	Behnaz Saadat , Alireza Pirzad & Jalal Jalilian (2020): Yieldrelated biochemical response of understory mycorrhizal yellow sweet clover (Melilotus officinalis L.) to drought in agrisilviculture, Archives of Agronomy and Soil Science, DOI: 10.1080/03650340.2020.1800645 Behnaz Saadat , Alireza Pirzad & Jalal Jalilian (2020): Yieldrelated biochemical response of understory mycorrhizal yellow sweet c…
114	Yellow sweet clover	Non-grain	N-fixing						0.976508		-0.759596	0.123869				0.139987						0.7923	Behnaz Saadat , Alireza Pirzad & Jalal Jalilian (2020): Yieldrelated biochemical response of understory mycorrhizal yellow sweet clover (Melilotus officinalis L.) to drought in agrisilviculture, Archives of Agronomy and Soil Science, DOI: 10.1080/03650340.2020.1800645 Behnaz Saadat , Alireza Pirzad & Jalal Jalilian (2020): Yieldrelated biochemical response of understory mycorrhizal yellow sweet c…
115	Yellow sweet clover	Non-grain	N-fixing						0.854914		-0.77854	0.251314				0.122777						0.6509	Behnaz Saadat , Alireza Pirzad & Jalal Jalilian (2020): Yieldrelated biochemical response of understory mycorrhizal yellow sweet clover (Melilotus officinalis L.) to drought in agrisilviculture, Archives of Agronomy and Soil Science, DOI: 10.1080/03650340.2020.1800645 Behnaz Saadat , Alireza Pirzad & Jalal Jalilian (2020): Yieldrelated biochemical response of understory mycorrhizal yellow sweet c…
116	Yellow sweet clover	Non-grain	N-fixing						0.564313		-0.64792	0.182322				0.0310459						0.8051	Behnaz Saadat , Alireza Pirzad & Jalal Jalilian (2020): Yieldrelated biochemical response of understory mycorrhizal yellow sweet clover (Melilotus officinalis L.) to drought in agrisilviculture, Archives of Agronomy and Soil Science, DOI: 10.1080/03650340.2020.1800645 Behnaz Saadat , Alireza Pirzad & Jalal Jalilian (2020): Yieldrelated biochemical response of understory mycorrhizal yellow sweet c…
117	Yellow sweet clover	Non-grain	N-fixing								-0.779646											1.086	Behnaz Saadat , Alireza Pirzad & Jalal Jalilian (2020): Yieldrelated biochemical response of understory mycorrhizal yellow sweet clover (Melilotus officinalis L.) to drought in agrisilviculture, Archives of Agronomy and Soil Science, DOI: 10.1080/03650340.2020.1800645 Behnaz Saadat , Alireza Pirzad & Jalal Jalilian (2020): Yieldrelated biochemical response of understory mycorrhizal yellow sweet c…
118	Yellow sweet clover	Non-grain	N-fixing								-0.677364											0.7972	Behnaz Saadat , Alireza Pirzad & Jalal Jalilian (2020): Yieldrelated biochemical response of understory mycorrhizal yellow sweet clover (Melilotus officinalis L.) to drought in agrisilviculture, Archives of Agronomy and Soil Science, DOI: 10.1080/03650340.2020.1800645 Behnaz Saadat , Alireza Pirzad & Jalal Jalilian (2020): Yieldrelated biochemical response of understory mycorrhizal yellow sweet c…
119	Yellow sweet clover	Non-grain	N-fixing								-0.917566											1.0583	Behnaz Saadat , Alireza Pirzad & Jalal Jalilian (2020): Yieldrelated biochemical response of understory mycorrhizal yellow sweet clover (Melilotus officinalis L.) to drought in agrisilviculture, Archives of Agronomy and Soil Science, DOI: 10.1080/03650340.2020.1800645 Behnaz Saadat , Alireza Pirzad & Jalal Jalilian (2020): Yieldrelated biochemical response of understory mycorrhizal yellow sweet c…
120	Yellow sweet clover	Non-grain	N-fixing								-0.761912											0.7576	Behnaz Saadat , Alireza Pirzad & Jalal Jalilian (2020): Yieldrelated biochemical response of understory mycorrhizal yellow sweet clover (Melilotus officinalis L.) to drought in agrisilviculture, Archives of Agronomy and Soil Science, DOI: 10.1080/03650340.2020.1800645 Behnaz Saadat , Alireza Pirzad & Jalal Jalilian (2020): Yieldrelated biochemical response of understory mycorrhizal yellow sweet c…
121	Lavandula officinalis	Non-grain	Non-N-fixing									1.09861		0.635989		0							Sevil Mohammadzadeh & Alireza Pirzad (2020): Biochemical responses of mycorrhizal-inoculated Lamiaceae (Lavender, Rosemary and Thyme) plants to drought: a field study, Soil Science and Plant Nutrition, DOI: 10.1080/00380768.2020.1851144
122	Lavandula officinalis	Non-grain	Non-N-fixing									0.510826		0.635989		0.405465							Sevil Mohammadzadeh & Alireza Pirzad (2020): Biochemical responses of mycorrhizal-inoculated Lamiaceae (Lavender, Rosemary and Thyme) plants to drought: a field study, Soil Science and Plant Nutrition, DOI: 10.1080/00380768.2020.1851145
123	Lavandula officinalis	Non-grain	Non-N-fixing																			0.6931	Pirzad A , Mohammadzadeh S . Water use efficiency of three mycorrhizal Lamiaceae species (Lavandula officinalis, Rosmarinus officinalis and Thymus vulgaris)[J]. Agricultural Water Management, 2018, 204:1-10. DOI： 10.1016/j.agwat.2018.03.020
124	Lavandula officinalis	Non-grain	Non-N-fixing																			0	Pirzad A , Mohammadzadeh S . Water use efficiency of three mycorrhizal Lamiaceae species (Lavandula officinalis, Rosmarinus officinalis and Thymus vulgaris)[J]. Agricultural Water Management, 2018, 204:1-10. DOI： 10.1016/j.agwat.2018.03.021
125	Lavandula officinalis	Non-grain	Non-N-fixing																			0.1398	Pirzad A , Mohammadzadeh S . Water use efficiency of three mycorrhizal Lamiaceae species (Lavandula officinalis, Rosmarinus officinalis and Thymus vulgaris)[J]. Agricultural Water Management, 2018, 204:1-10. DOI： 10.1016/j.agwat.2018.03.022
126	Lavandula officinalis	Non-grain	Non-N-fixing																			0.47	Pirzad A , Mohammadzadeh S . Water use efficiency of three mycorrhizal Lamiaceae species (Lavandula officinalis, Rosmarinus officinalis and Thymus vulgaris)[J]. Agricultural Water Management, 2018, 204:1-10. DOI： 10.1016/j.agwat.2018.03.023
127	Rosmarinus officinalis	Non-grain	Non-N-fixing								-0.559616	1.38629		0.0606246		0							Sevil Mohammadzadeh & Alireza Pirzad (2020): Biochemical responses of mycorrhizal-inoculated Lamiaceae (Lavender, Rosemary and Thyme) plants to drought: a field study, Soil Science and Plant Nutrition, DOI: 10.1080/00380768.2020.1851144
128	Rosmarinus officinalis	Non-grain	Non-N-fixing								-0.664976	1.60944		0.0606246		0							Sevil Mohammadzadeh & Alireza Pirzad (2020): Biochemical responses of mycorrhizal-inoculated Lamiaceae (Lavender, Rosemary and Thyme) plants to drought: a field study, Soil Science and Plant Nutrition, DOI: 10.1080/00380768.2020.1851145
129	Rosmarinus officinalis	Non-grain	Non-N-fixing																			1.9459	Pirzad A , Mohammadzadeh S . Water use efficiency of three mycorrhizal Lamiaceae species (Lavandula officinalis, Rosmarinus officinalis and Thymus vulgaris)[J]. Agricultural Water Management, 2018, 204:1-10. DOI： 10.1016/j.agwat.2018.03.020
130	Rosmarinus officinalis	Non-grain	Non-N-fixing																			2.1401	Pirzad A , Mohammadzadeh S . Water use efficiency of three mycorrhizal Lamiaceae species (Lavandula officinalis, Rosmarinus officinalis and Thymus vulgaris)[J]. Agricultural Water Management, 2018, 204:1-10. DOI： 10.1016/j.agwat.2018.03.021
131	Rosmarinus officinalis	Non-grain	Non-N-fixing																			1.8125	Pirzad A , Mohammadzadeh S . Water use efficiency of three mycorrhizal Lamiaceae species (Lavandula officinalis, Rosmarinus officinalis and Thymus vulgaris)[J]. Agricultural Water Management, 2018, 204:1-10. DOI： 10.1016/j.agwat.2018.03.022
132	Rosmarinus officinalis	Non-grain	Non-N-fixing																			1.322	Pirzad A , Mohammadzadeh S . Water use efficiency of three mycorrhizal Lamiaceae species (Lavandula officinalis, Rosmarinus officinalis and Thymus vulgaris)[J]. Agricultural Water Management, 2018, 204:1-10. DOI： 10.1016/j.agwat.2018.03.023
133	Thymus vulgaris	Non-grain	Non-N-fixing									0.847298		0.111226		0.405465							Sevil Mohammadzadeh & Alireza Pirzad (2020): Biochemical responses of mycorrhizal-inoculated Lamiaceae (Lavender, Rosemary and Thyme) plants to drought: a field study, Soil Science and Plant Nutrition, DOI: 10.1080/00380768.2020.1851144
134	Thymus vulgaris	Non-grain	Non-N-fixing									0.693147		0		0.405465							Sevil Mohammadzadeh & Alireza Pirzad (2020): Biochemical responses of mycorrhizal-inoculated Lamiaceae (Lavender, Rosemary and Thyme) plants to drought: a field study, Soil Science and Plant Nutrition, DOI: 10.1080/00380768.2020.1851145
135	Thymus vulgaris	Non-grain	Non-N-fixing						0.1042													0.4417	Pirzad A , Mohammadzadeh S . Water use efficiency of three mycorrhizal Lamiaceae species (Lavandula officinalis, Rosmarinus officinalis and Thymus vulgaris)[J]. Agricultural Water Management, 2018, 204:1-10. DOI： 10.1016/j.agwat.2018.03.020
136	Thymus vulgaris	Non-grain	Non-N-fixing						0.431706													1.0215	Pirzad A , Mohammadzadeh S . Water use efficiency of three mycorrhizal Lamiaceae species (Lavandula officinalis, Rosmarinus officinalis and Thymus vulgaris)[J]. Agricultural Water Management, 2018, 204:1-10. DOI： 10.1016/j.agwat.2018.03.021
137	strawberry	Non-grain	Non-N-fixing	0.0683423		0.0591603																	Singh S R , Zargar M Y , Singh U , et al. Influence of bio-inoculants and inorganic fertilizers on yield, nutrient balance,microbial dynamics and quality of strawberry (Fragariax ananassa) under rainfed conditions of Kashmir valley[J]. Indian Journal of Agricultural Sciences, 2010, 80(4):275-281. DOI： 10.1016/j.compag.2009.10.004 Singh S R , Zargar M Y , Singh U , et al. Influence of bio-inoculan…
138	strawberry	Non-grain	Non-N-fixing	0.035019		0.0574871																	Singh S R , Zargar M Y , Singh U , et al. Influence of bio-inoculants and inorganic fertilizers on yield, nutrient balance,microbial dynamics and quality of strawberry (Fragariax ananassa) under rainfed conditions of Kashmir valley[J]. Indian Journal of Agricultural Sciences, 2010, 80(4):275-281. DOI： 10.1016/j.compag.2009.10.004 Singh S R , Zargar M Y , Singh U , et al. Influence of bio-inoculan…
139	Olives trees	Non-grain	Non-N-fixing						-0.0540669					-0.156573		-0.0373824							Alexandre Gonçalves 2,3,4,Ermelinda Silva 3 , Sandra Martins 3, Soraia Raimundo 2, Manuel Ângelo Rodrigues 2 and Carlos M. Correia. Mycorrhizal Fungi were More E_ective than Zeolites in Increasing the Growth of Non-Irrigated Young Olive Trees. Sustainability 2020, 12, 10630; doi:10.3390/su122410630
140	Olives trees	Non-grain	Non-N-fixing						0.209095														Alexandre Gonçalves 2,3,4,Ermelinda Silva 3 , Sandra Martins 3, Soraia Raimundo 2, Manuel Ângelo Rodrigues 2 and Carlos M. Correia. Mycorrhizal Fungi were More E_ective than Zeolites in Increasing the Growth of Non-Irrigated Young Olive Trees. Sustainability 2020, 12, 10630; doi:10.3390/su122410631
141	Olives trees	Non-grain	Non-N-fixing						0.243347														Alexandre Gonçalves 2,3,4,Ermelinda Silva 3 , Sandra Martins 3, Soraia Raimundo 2, Manuel Ângelo Rodrigues 2 and Carlos M. Correia. Mycorrhizal Fungi were More E_ective than Zeolites in Increasing the Growth of Non-Irrigated Young Olive Trees. Sustainability 2020, 12, 10630; doi:10.3390/su122410632
142	Olives trees	Non-grain	Non-N-fixing						0.269189														Alexandre Gonçalves 2,3,4,Ermelinda Silva 3 , Sandra Martins 3, Soraia Raimundo 2, Manuel Ângelo Rodrigues 2 and Carlos M. Correia. Mycorrhizal Fungi were More E_ective than Zeolites in Increasing the Growth of Non-Irrigated Young Olive Trees. Sustainability 2020, 12, 10630; doi:10.3390/su122410633
143	tomatos	Non-grain	Non-N-fixing	0.108283								-0.00454077											Nemeskéri, E., Horváth, K., Pék, P., & Helyes, L. (2019). Effect of mycorrhizal and bacterial products on the traits related to photosynthesis and fruit quality of tomato under water deficiency conditions. Acta Horticulturae, (1233), 61–66. doi:10.17660/actahortic.2019.1233.10
144	tomatos	Non-grain	Non-N-fixing	0.0523819								-0.0141023											Nemeskéri, E., Horváth, K., Pék, P., & Helyes, L. (2019). Effect of mycorrhizal and bacterial products on the traits related to photosynthesis and fruit quality of tomato under water deficiency conditions. Acta Horticulturae, (1233), 61–66. doi:10.17660/actahortic.2019.1233.10
145	tomatos	Non-grain	Non-N-fixing	0.130443								-0.00832379											Nemeskéri, E., Horváth, K., Pék, P., & Helyes, L. (2019). Effect of mycorrhizal and bacterial products on the traits related to photosynthesis and fruit quality of tomato under water deficiency conditions. Acta Horticulturae, (1233), 61–66. doi:10.17660/actahortic.2019.1233.10
146	tomatos	Non-grain	Non-N-fixing	0.149473								0.0283423											Nemeskéri, E., Horváth, K., Pék, P., & Helyes, L. (2019). Effect of mycorrhizal and bacterial products on the traits related to photosynthesis and fruit quality of tomato under water deficiency conditions. Acta Horticulturae, (1233), 61–66. doi:10.17660/actahortic.2019.1233.10
* Effect size: We used the natural log response ratio (ln R) as effect size in our analyses to represent the AMF-mediated effect on yield. For the calculations, we followed the following equation: Ln R = ln (Xi/ Xn), with Xi denoting the yield in an inoculated treatmentof arbuscular mycorrhizal crops and Xn indicating the yield of the corresponding control crops.
